# Supplementary material for: The Galapagos giant tortoise Chelonoidis phantasticus is not extinct
Source: Commun Biol. 2022 Jun 9;5:546. doi: 10.1038/s42003-022-03483-w (PMC9184544; doi:10.1038/s42003-022-03483-w)
Supplement: Supplementary file 2 — Supplementary Data 1 [file 42003_2022_3483_MOESM2_ESM.xlsx]

## Sheet: Nuclear depth & heterozygosity
Sample	Coverage	Decrease to reach 9.5X	Full Het Estimate (ANGSD)	Full Transitions Removed Het Estimate (ANGSD)	Downsampled to 9.5X Het Estimate (ANGSD)	Downsampled to 9.5X Transitions Removed Het Estimate (ANGSD)	Ratio of Full to Down-9.5X	Het Estimate from VCFtools
AGO_08	11.29	0.839681	0.000621	0.000185	0.000605	0.00018	1.02645	0.000447592
AGO_20	11.78	0.804754	0.000578	0.000173	0.000559	0.000166	1.03399	0.000417425
AGO_32	14.81	0.640108	0.000692	0.000224	0.000689	0.000233	1.00435	0.000455836
CAZ_11	14.42	0.65742	0.000532	0.000161	0.000503	0.00015	1.05765	0.000355733
CAZ_15	13.44	0.705357	0.000519	0.000157	0.000495	0.000149	1.04848	0.00034655
CAZ_22	12.88	0.736025	0.000429	0.00013	0.00041	0.000123	1.04634	0.000297887
CF_03	11.26	0.841918	0.000447	0.000134	0.000435	0.00013	1.02759	0.000334854
CF_06	12.76	0.742947	0.000419	0.000127	0.000401	0.00012	1.04489	0.000309541
CF_09	12.59	0.752979	0.000433	0.000131	0.000414	0.000124	1.04589	0.000320537
CRU_12	16.29	0.581952	0.000588	0.000178	0.000547	0.000163	1.07495	0.000426253
CRU_14	14.24	0.66573	0.000588	0.000178	0.000558	0.000167	1.05376	0.000430135
CRU_38	13.55	0.699631	0.000583	0.000176	0.000556	0.000166	1.04856	0.000427154
ESP_01	14.71	0.64446	0.000349	0.000107	0.000328	9.8e-05	1.06402	0.000277676
ESP_02	22.06	0.429737	0.000351	0.000108	0.000318	9.5e-05	1.10377	0.000271514
ESP_08	12.98	0.730354	0.000317	9.6e-05	0.000302	9.1e-05	1.04967	0.000264839
Fernanda	34.51	0.274703	0.000722	0.000218	0.00065	0.000192	1.11077	0.000522972
CAS_8101	22.3	0.425112	0.000741	0.00022	0.000774	0.00021	0.957364	0.000525408
LP_01	11.27	0.841171	0.000499	0.00015	0.000485	0.000145	1.02887	0.000347862
LP_08	11.81	0.80271	0.000505	0.000152	0.000488	0.000146	1.03484	0.000353518
LT_02	11.63	0.815133	0.000327	0.0001	0.000318	9.8e-05	1.0283	0.000243048
PBL_H126	10.49	0.903718	0.00069	0.000205	0.000678	0.000201	1.0177	0.000461052
PBL_H130	11.03	0.859474	0.000684	0.000204	0.000668	0.000198	1.02395	0.000446414
PBL_H61	9.48	1	0.000642	0.00019	0.000642	0.00019	1	0.00047243
PBR_B125	12.35	0.767611	0.000514	0.000154	0.000494	0.000147	1.04049	0.000370488
PBR_B152	13.1	0.723664	0.000504	0.000152	0.000482	0.000144	1.04564	0.000356768
PBR_E61	11.5	0.824348	0.000489	0.000146	0.000475	0.000141	1.02947	0.000357214
PNT_LG	16.98	0.558304	0.000122	3.7e-05	0.00012	3.6e-05	1.01667	0.000148008
PZ_03	17.07	0.55536	0.000467	0.000141	0.000433	0.000129	1.07852	0.000358017
PZ_09	17.63	0.53772	0.000482	0.000148	0.000459	0.000142	1.05011	0.00036626
PZ_70	19.77	0.479514	0.000476	0.000144	0.000435	0.000129	1.09425	0.000363654
SCR_05	13.71	0.691466	0.00061	0.000182	0.00058	0.000171	1.05172	0.000461207
SCR_10	16.76	0.565632	0.000564	0.000171	0.000529	0.000159	1.06616	0.000418934
SCR_22	14.65	0.647099	0.000541	0.000162	0.000509	0.00015	1.06287	0.000414027
VA_378	14.89	0.636669	0.000507	0.000153	0.000478	0.000143	1.06067	0.000341016
VA_423	14.58	0.650206	0.000503	0.000152	0.000475	0.000142	1.05895	0.000339104
VA_984	14.72	0.644022	0.000505	0.000153	0.000476	0.000142	1.06092	0.000339718
VD_02	14.1	0.67234	0.000496	0.00015	0.000471	0.000141	1.05308	0.000332601
VD_06	14.59	0.64976	0.000497	0.000152	0.000474	0.000143	1.04852	0.000330843
VD_08	13.32	0.711712	0.00049	0.000148	0.000468	0.00014	1.04701	0.000331529

## Sheet: Mitochondrial depth
Sample	Coverage
AGO_08	242
AGO_20	241
AGO_32	243
CAS_8101	245
CAS_8112	138
CAZ_11	38
CAZ_15	239
CAZ_22	82
CF_03	47
CF_06	65
CF_09	88
CRU_14	107
CRU_38	43
CRU12	35
ESP_01	172
ESP_08	207
ESP02	242
Fernanda	237
LP_01	35
LP_08	24
LT_02	242
MCZ_46606	13
PBL_H126	40
PBL_H130	51
PBL_H61	72
PBR_B125	25
PBR_B152	27
PBR_E61	110
PNT_LG	244
PZ_03	216
PZ_09	243
PZ70	238
SCR_05	243
SCR_10	243
SCR_22	243
VA_378	105
VA_423	38
VA_984	34
VD_02	74
VD_06	45
VD_08	45
